# Supplementary material for: Theoretical Investigation of Hydrogen Production from Alkaline Media Through TiO2-Supported Triple-Atom Catalysts
Source: Materials (Basel). 2026 May 25;19(11):2217. doi: 10.3390/ma19112217 (PMC13258554; doi:10.3390/ma19112217)
Supplement: Supplementary file 1 [file materials-19-02217-s001.zip]

Archive with 1 entries (1 files):
- materials-4311481-supplementary.pdf
